# Supplementary material for: QSAR, ADMET, molecular docking, and dynamics studies of 1,2,4-triazine-3(2H)-one derivatives as tubulin inhibitors for breast cancer therapy
Source: Sci Rep. 2024 Jul 16;14:16418. doi: 10.1038/s41598-024-66877-2 (PMC11252338; doi:10.1038/s41598-024-66877-2)
Supplement: Supplementary file 2 — Supplementary Information 2. [file 41598_2024_66877_MOESM2_ESM.xlsx]

## Sheet: Linear regression
	XLSTAT 2019.2.2.59614 - Linear regression - Start time: 21/06/2024 at 23:29:17 / End time: 21/06/2024 at 23:29:18 / Microsoft Excel 15.05505
	Y / Dependent variables: Workbook = Book1 / Sheet = Sheet1 / Range = 'Sheet1'!$C$1:$C$33 / 32 rows and 1 column
	X / Quantitative: Workbook = Book1 / Sheet = Sheet1 / Range = 'Sheet1'!$D$1:$H$33 / 32 rows and 5 columns
	Observation labels: Workbook = Book1 / Sheet = Sheet1 / Range = 'Sheet1'!$B$1:$B$33 / 32 rows and 1 column
	Validation: Workbook = Book1 / Sheet = Sheet1 / Range = 'Sheet1'!$A$1:$A$33 / 32 rows and 1 column
	Confidence interval (%): 95
	Tolerance: 0,0001
	Validation: Group variable
	Number of observations for the validation: 5
	Model selection: Best model / Adjusted R²
	Min variables: 5 / Max variables : 5
	:
	Summary statistics:
	Variable	Observations	Obs. with missing data	Obs. without missing data	Minimum	Maximum	Mean	Std. deviation
	pIC50	27	0	27	3.46005	4.96257	4.03664	0.404052
	χ(eV)	27	0	27	3.14829	3.69539	3.3751	0.146927
	TE	27	0	27	-44160.4	-22284.3	-35270.9	5280.7
	NHD	27	0	27	0	1	0.62963	0.492103
	LogS	27	0	27	-4.97579	-3.70012	-4.28497	0.425358
	I	27	0	27	0	1	0.518519	0.509175
	Summary statistics (Quantitative data / Validation):
	Variable	Observations	Obs. with missing data	Obs. without missing data	Minimum	Maximum	Mean	Std. deviation
	pIC50	5	0	5	4.06449	4.44491	4.19704	0.155126
	χ(eV)	5	0	5	3.31646	3.67308	3.4175	0.14942
	TE	5	0	5	-42020.8	-25400.8	-33075	6432.14
	NHD	5	0	5	1	1	1	0
	LogS	5	0	5	-4.31335	-3.90626	-4.11491	0.168959
	I	5	0	5	0	1	0.8	0.447214
	Correlation matrix:
		χ(eV)	TE	NHD	LogS	I	pIC50
	χ(eV)	1	0.710354	0.0793975	0.09727	0.00496647	0.0686515
	TE	0.710354	1	0.314059	0.254075	0.299868	-0.253963
	NHD	0.0793975	0.314059	1	0.916252	0.488921	0.0802265
	LogS	0.09727	0.254075	0.916252	1	0.433384	-0.11181
	I	0.00496647	0.299868	0.488921	0.433384	1	-0.412223
	pIC50	0.0686515	-0.253963	0.0802265	-0.11181	-0.412223	1
	Multicolinearity statistics:
		χ(eV)	TE	NHD	LogS	I
	Tolerance	0.429239	0.376551	0.140019	0.153847	0.692379
	VIF	2.32971	2.65568	7.1419	6.49997	1.4443
	Regression of variable pIC50:
	Summary of the variables selection pIC50:
	Nbr. of variables	Variables	MSE	R²	Adjusted R²	Mallows' Cp	Akaike's AIC	Schwarz's SBC	Amemiya's PC
	5	χ(eV) / TE / NHD / LogS / I	0.0561513	0.722201	0.656058	6	-72.5376	-64.7625	0.398581
	The best model for the selected selection criterion is displayed in blue
	Goodness of fit statistics (pIC50):
	Statistic	Training set	Validation set
	Observations	27	5
	Sum of weights	27	5
	DF	21	-1
	R²	0.722201	0.81
	Adjusted R²	0.656058
	MSE	0.0561513
	RMSE	0.236963
	MAPE	4.67353	0
	DW	1.7315
	Cp	6
	AIC	-72.5376
	SBC	-64.7625
	PC	0.436541
	Press	1.94398
	Q²	0.542022	0
	Analysis of variance (pIC50):
	Source	DF	Sum of squares	Mean squares	F	Pr > F
	Model	5	3.06554	0.613107	10.9188	< 0,0001
	Error	21	1.17918	0.0561513
	Corrected Total	26	4.24471
	Computed against model Y=Mean(Y)
	Type I Sum of Squares analysis (pIC50):
	Source	DF	Sum of squares	Mean squares	F	Pr > F
	χ(eV)	1	0.0200055	0.0200055	0.356278	0.556962
	TE	1	0.785243	0.785243	13.9844	0.00120889
	NHD	1	0.266276	0.266276	4.74212	0.0409788
	LogS	1	1.39479	1.39479	24.8399	< 0,0001
	I	1	0.599219	0.599219	10.6715	0.003685
	Type III Sum of Squares analysis (pIC50):
	Source	DF	Sum of squares	Mean squares	F	Pr > F
	χ(eV)	1	0.646112	0.646112	11.5066	0.00274828
	TE	1	0.882724	0.882724	15.7205	0.000706529
	NHD	1	1.94508	1.94508	34.64	< 0,0001
	LogS	1	1.35937	1.35937	24.209	< 0,0001
	I	1	0.599219	0.599219	10.6715	0.003685
	Model parameters (pIC50):
	Source	Value	Standard error	t	Pr > |t|	Lower bound (95%)	Upper bound (95%)
	Intercept	-10.1182	2.6633	-3.79911	0.0010492	-15.6568	-4.57953
	χ(eV)	1.63763	0.482773	3.39214	0.00274828	0.633653	2.64162
	TE	-5.6862e-05	1.43413e-05	-3.9649	0.000706529	-8.66865e-05	-2.70376e-05
	NHD	1.48536	0.252374	5.88558	< 0,0001	0.960525	2.0102
	LogS	-1.37051	0.278544	-4.92026	< 0,0001	-1.94978	-0.791247
	I	-0.358317	0.109687	-3.26673	0.003685	-0.586422	-0.130211
	Equation of the model (pIC50):
	pIC50 = -10,1181671675836+1,63763438742794*χ(eV)-5,68620411309206E-05*TE+1,48536484113064*NHD-1,37051176024538*LogS-0,358316501867854*I
	Standardized coefficients (pIC50):
	Source	Value	Standard error	t	Pr > |t|	Lower bound (95%)	Upper bound (95%)
	χ(eV)	0.595498	0.175552	3.39214	0.00274828	0.230417	0.960579
	TE	-0.74315	0.187432	-3.9649	0.000706529	-1.13294	-0.353364
	NHD	1.80905	0.307371	5.88558	< 0,0001	1.16984	2.44827
	LogS	-1.44278	0.293232	-4.92026	< 0,0001	-2.05259	-0.832969
	I	-0.45154	0.138224	-3.26673	0.003685	-0.738993	-0.164088
	Predictions and residuals (pIC50):
	Observation	Weight	χ(eV)	TE	NHD	LogS	I	pIC50	Pred(pIC50)	Residual	Std. residual	Std. dev. on pred. (Mean)	Lower bound 95% (Mean)	Upper bound 95% (Mean)	Std. dev. on pred. (Observation)	Lower bound 95% (Observation)	Upper bound 95% (Observation)	Adjusted Pred.
	3a	1	3.68519	-22284.3	1	-4.24059	1	3.87322	4.12278	-0.249556	-1.05315	0.14218	3.8271	4.41845	0.276345	3.54809	4.69747	4.26316
	3c	1	3.31905	-28517.2	1	-4.36469	1	4.20691	4.04768	0.159233	0.671975	0.141051	3.75434	4.34101	0.275765	3.47419	4.62116	3.9603
	4a	1	3.55443	-30625	0	-4.62946	0	3.96537	3.78882	0.176552	0.745061	0.113441	3.55291	4.02473	0.262717	3.24247	4.33517	3.73633
	4b	1	3.32925	-33741.5	0	-4.69465	0	3.51272	3.68662	-0.173895	-0.733851	0.111089	3.45559	3.91764	0.26171	3.14236	4.23087	3.7356
	4c	1	3.26462	-36857.9	0	-4.74022	0	3.67081	3.82044	-0.149632	-0.631457	0.0990256	3.6145	4.02637	0.256822	3.28635	4.35453	3.8521
	4d	1	3.26394	-39974.4	0	-4.8091	0	3.77186	4.09093	-0.319076	-1.34653	0.0841556	3.91592	4.26594	0.251463	3.56799	4.61388	4.13698
	4e	1	3.28272	-43090.5	0	-4.62639	0	3.98506	4.04846	-0.0634012	-0.267558	0.10053	3.8394	4.25753	0.257406	3.51316	4.58377	4.06238
	4f	1	3.64913	-31695	0	-4.79803	1	3.99396	3.87746	0.116506	0.491665	0.155491	3.55409	4.20082	0.283423	3.28804	4.46687	3.78936
	4g	1	3.34708	-34811.4	0	-4.8625	1	3.80493	3.64837	0.156566	0.66072	0.114379	3.4105	3.88623	0.263123	3.10117	4.19556	3.60081
	4h	1	3.28326	-37927.9	0	-4.90744	0	3.92227	4.14098	-0.218712	-0.922983	0.0905575	3.95266	4.32931	0.253677	3.61343	4.66853	4.17839
	4i	1	3.29877	-41044.3	0	-4.97579	0	4.68825	4.43726	0.250984	1.05917	0.101645	4.22588	4.64864	0.257843	3.90105	4.97348	4.38067
	4j	1	3.32857	-44160.4	0	-4.79267	0	4.63639	4.41228	0.224109	0.945757	0.111849	4.17968	4.64488	0.262033	3.86735	4.95721	4.34804
	5b	1	3.34	-31601.9	1	-3.97333	1	3.46648	3.72102	-0.254541	-1.07418	0.0789544	3.55683	3.88522	0.24977	3.2016	4.24045	3.75281
	5d	1	3.31728	-37834.8	1	-4.09045	0	4.19586	4.55706	-0.3612	-1.52429	0.101595	4.34578	4.76834	0.257823	4.02089	5.09323	4.63841
	5e	1	3.34204	-40950.8	1	-3.90873	1	3.85636	4.16743	-0.31107	-1.31274	0.113931	3.9305	4.40436	0.262929	3.62064	4.71422	4.26096
	5g	1	3.43239	-32671.9	1	-4.142	1	4.37469	4.16432	0.210363	0.887746	0.0802487	3.99744	4.33121	0.250182	3.64404	4.68461	4.13707
	5h	1	3.3434	-35788.3	1	-4.18827	1	4.11014	4.25922	-0.149085	-0.62915	0.0894534	4.07319	4.44525	0.253285	3.73249	4.78596	4.284
	5i	1	3.34123	-38904.7	1	-4.25771	0	4.96257	4.88635	0.0762266	0.321682	0.129323	4.6174	5.15529	0.269955	4.32494	5.44775	4.85401
	6a	1	3.69539	-27944.8	1	-3.70012	0	4.04769	4.07895	-0.0312615	-0.131926	0.15217	3.7625	4.39541	0.281615	3.4933	4.6646	4.10089
	6b	1	3.51252	-31061.4	1	-3.76719	1	3.46005	3.6903	-0.230258	-0.971707	0.0981776	3.48613	3.89448	0.256496	3.15689	4.22372	3.73802
	6c	1	3.14829	-34177.7	1	-3.81425	1	3.59312	3.33552	0.2576	1.08709	0.139751	3.04489	3.62615	0.275103	2.76341	3.90763	3.19814
	6e	1	3.1902	-40410.2	1	-3.7026	1	3.73283	3.60552	0.127307	0.537246	0.123179	3.34936	3.86169	0.267066	3.05013	4.16092	3.55838
	6f	1	3.62369	-29014.8	1	-3.86961	0	4.53462	4.25466	0.279961	1.18146	0.122451	4.00001	4.50931	0.266731	3.69996	4.80935	4.15266
	6g	1	3.36817	-32131.3	1	-3.93575	1	3.91116	3.74575	0.16541	0.698041	0.0723632	3.59526	3.89623	0.247765	3.23049	4.261	3.72873
	6h	1	3.2883	-35247.7	1	-3.98202	1	3.84103	3.85557	-0.0145382	-0.0613525	0.0720971	3.70564	4.00551	0.247688	3.34048	4.37067	3.85706
	6i	1	3.28354	-38364.1	1	-4.05146	0	4.78781	4.47847	0.309347	1.30547	0.101506	4.26737	4.68956	0.257788	3.94237	5.01457	4.40895
	6j	1	3.29537	-41480.2	1	-3.86922	1	4.08302	4.06696	0.016064	0.0677914	0.111167	3.83577	4.29814	0.261743	3.52263	4.61128	4.06242
	3b	1	3.4249	-25400.8	1	-4.31335	1	4.44491	3.97346	0.471448	1.98955	0.137355	3.68781	4.2591	0.273894	3.40386	4.54305	3.97346
	3e	1	3.31905	-34749.7	1	-4.25908	1	4.11295	4.25733	-0.144381	-0.609297	0.0986592	4.05215	4.4625	0.256681	3.72353	4.79112	4.25733
	5a	1	3.67308	-28485.4	1	-3.90626	0	4.11182	4.35567	-0.243846	-1.02905	0.129984	4.08535	4.62598	0.270272	3.7936	4.91773	4.35567
	5c	1	3.31646	-34718.3	1	-4.02038	1	4.25104	3.92417	0.32687	1.37942	0.0685495	3.78161	4.06672	0.246679	3.41117	4.43716	3.92417
	5j	1	3.35402	-42020.8	1	-4.07548	1	4.06449	4.47641	-0.41192	-1.73833	0.136565	4.19241	4.76042	0.273498	3.90764	5.04518	4.47641
	The predictions and residuals corresponding to the observations of the validation set are displayed in the second part of the table
	Interpretation (pIC50):
	Using the Best model variables selection method, 5 variables have been retained in the model.
	Given the R2, 72% of the variability of the dependent variable pIC50 is explained by the 5 explanatory variables.
	Given the p-value of the F statistic computed in the ANOVA table, and given the significance level of 5%, the information brought by the explanatory variables is significantly better than what a basic mean would bring.
	Based on the Type III sum of squares, the following variables bring significant information to explain the variability of the dependent variable pIC50: χ(eV),TE,NHD,LogS,I.
	Among the explanatory variables, based on the Type III sum of squares, variable NHD is the most influential.
